# Supplementary material for: Global analysis of N6-methyladenosine functions and its disease association using deep learning and network-based methods
Source: PLoS Comput Biol. 2019 Jan 2;15(1):e1006663. doi: 10.1371/journal.pcbi.1006663 (PMC6331136; doi:10.1371/journal.pcbi.1006663)
Supplement: S1 File — (XLSX) [file pcbi.1006663.s007.xlsx]

## Sheet: alldisgene
Disease	Gene
?46XY sex reversal 5, 613080	CBX2
?Aplasia cutis congenita, nonsyndromic, 107600	BMS1
?Cataract 41, 116400	WFS1
?Deafness, autosomal recessive 108, 617654	ROR1
?Fibromatosis, gingival, 1, 135300	SOS1
?Giant axonal neuropathy 2, autosomal dominant, 610100	DCAF8
?Laurence-Moon syndrome, 245800	PNPLA6
?Lysosomal acid phosphatase deficiency, 200950	ACP2
?PEHO syndrome-like, 617507	CCDC88A
?Pontocerebellar hypoplasia type 5, 610204	TSEN54
?Retinitis pigmentosa 58, 613617	ZNF513
?Spinocerebellar ataxia 46, 617770	PLD3
[Blood group, Gerbich], 616089	GYPC
[Blood group, Indian system], 609027	CD44
[Bone mineral density variability 1], 601884	LRP5
[Hemoglobin, high altitude adaptation], 609070	EGLN1
[Skin/hair/eye pigmentation 1, blond/brown hair], 227220	HERC2
[Skin/hair/eye pigmentation 1, blue/nonblue eyes], 227220	HERC2
{?Hemangioma, capillary infantile, susceptibility to}, 602089	ANTXR1
{?Schizophrenia, susceptibility to}, 603013	NRG1
{Bacteremia, protection against}, 614382	TIRAP
{Benzene toxicity, susceptibility to}	NQO1
{Breast cancer, poor survival after chemotherapy for}	NQO1
{Coronary artery disease, autosomal dominant, 2}, 610947	LRP6
{Diabetes mellitus, insulin-dependent}, 222100	HNF1A
{Diabetes mellitus, noninsulin-dependent, 2}, 125853	HNF1A
{Diabetes mellitus, noninsulin-dependent, association with}, 125853	WFS1
{Diabetes mellitus, noninsulin-dependent}, 125853	IRS2
{Epilepsy, idiopathic generalized, susceptibility to, 12}, 614847	SLC2A1
{Hydrops fetalis, nonimmune, and/or atrial septal defect}, 617300	EPHB4
{Hypertension, essential, salt-sensitive}, 145500	ADD1
{Leukemia, post-chemotherapy, susceptibility to}	NQO1
{Lewy body dementia, susceptibility to}, 127750	GBA
{Macular degeneration, age-related, 7}, 610149	HTRA1
{Macular degeneration, age-related, neovascular type}, 610149	HTRA1
{Malaria, cerebral, susceptibility to}, 611162	ICAM1
{Malaria, protection against}, 611162	TIRAP
{Malaria, resistance to}, 611162	GYPC
{Meningioma, familial, susceptibility to}, 607174	SUFU
{Nasopharyngeal carcinoma 1}	NPC1
{Obesity, susceptibility to, BMIQ19}, 617885	ADCY3
{Osteoporosis}, 166710	LRP5
{Parkinson disease 11}, 607688	GIGYF2
{Parkinson disease 18}, 614251	EIF4G1
{Parkinson disease, late-onset, susceptibility to}, 168600	GBA
{Pneumococcal disease, invasive, protection against}, 610799	TIRAP
{Prostate cancer, hereditary, 2, susceptibility to}, 614731	ELAC2
{Prostate cancer, progression of}, 176807	HIP1
{Prostate cancer/brain cancer susceptibility, somatic}, 603688	EPHB2
{Renal cell carcinoma}, 144700	HNF1B
{Tuberculosis, protection against}, 607948	TIRAP
3-methylglutaconic aciduria, type VII, with cataracts, neurologic involvement and neutropenia, 616271	CLPB
Abdominal obesity-metabolic syndrome 3, 615812	DYRK1B
Achromatopsia 7, 616517	ATF6
Advanced sleep-phase syndrome, familial, 2, 615224	CSNK1D
Advanced sleep phase syndrome, familial, 1, 604348	PER2
Afibrinogenemia, congenital, 202400	FGA
Aicardi-Goutieres syndrome 6, 615010	ADAR
Alagille syndrome 2, 610205	NOTCH2
Amyloidosis, familial visceral, 105200	FGA
Amyotrophic lateral sclerosis 18, 614808	PFN1
Anemia, hypochromic microcytic, with iron overload 1, 206100	SLC11A2
Atrial septal defect 7, with or without AV conduction defects, 108900	NKX2-5
Atrioventricular septal defect 3, 600309	GJA1
Bardet-Biedl syndrome 5, 615983	BBS5
Bare lymphocyte syndrome, type I, 604571	TAPBP
Bare lymphocyte syndrome, type I, due to TAP2 deficiency, 604571	TAP2
Bare lymphocyte syndrome, type II, complementation group C, 209920	RFX5
Bare lymphocyte syndrome, type II, complementation group E, 209920	RFX5
Basal cell nevus syndrome, 109400	SUFU
Basal ganglia calcification, idiopathic, 5, 615483	PDGFB
Bone marrow failure syndrome 3, 617052	DNAJC21
Bosch-Boonstra-Schaaf optic atrophy syndrome, 615722	NR2F1
Boucher-Neuhauser syndrome, 215470	PNPLA6
Brachydactyly, type B1, 113000	ROR2
CARASIL syndrome, 600142	HTRA1
Cataract 18, autosomal recessive, 610019	FYCO1
Cataract 31, multiple types, 605387	CHMP4B
Cerebellar atrophy, visual impairment, and psychomotor retardation, 616875	EMC1
Cerebral arteriopathy, autosomal dominant, with subcortical infarcts and leukoencephalopathy, type 2, 616779	HTRA1
Ceroid lipofuscinosis, neuronal, 10, 610127	CTSD
Charcot-Marie-Tooth disease, dominant intermediate C, 608323	YARS
Cholestasis, progressive familial intrahepatic 4, 615878	TJP2
Combined oxidative phosphorylation deficiency 17, 615440	ELAC2
Combined SAP deficiency, 611721	PSAP
Congenital disorder of glycosylation, type Ik, 608540	ALG1
Congenital heart defects, dysmorphic facial features, and intellectual developmental disorder, 617360	CDK13
Congenital heart defects, multiple types, 4, 615779	NR2F2
Conotruncal heart malformations, variable, 217095	NKX2-5
Cornelia de Lange syndrome 1, 122470	NIPBL
Cortical dysplasia, complex, with other brain malformations 1, 614039	TUBB3
Cortical malformations, occipital, 614115	LAMC3
Craniometaphyseal dysplasia, autosomal recessive, 218400	GJA1
Culler-Jones syndrome, 615849	GLI2
Cutis laxa, autosomal recessive, type IIB, 612940	PYCR1
Cutis laxa, autosomal recessive, type IIIB, 614438	PYCR1
Deafness, autosomal dominant 6/14/38, 600965	WFS1
Dentatorubro-pallidoluysian atrophy, 125370	ATN1
Dermatofibrosarcoma protuberans, 607907	PDGFB
Desanto-Shinawi syndrome, 616708	WAC
Diabetes mellitus, insulin-dependent, 20, 612520	HNF1A
Diabetes mellitus, neonatal, with congenital hypothyroidism, 610199	GLIS3
Diabetes mellitus, noninsulin-dependent, 125853	HNF1B
Dyschromatosis symmetrica hereditaria, 127400	ADAR
Dysfibrinogenemia, congenital, 616004	FGA
Dyssegmental dysplasia, Silverman-Handmaker type, 224410	HSPG2
Dystonia 26, myoclonic, 616398	KCTD17
Dystonia 9, 601042	SLC2A1
Ehlers-Danlos syndrome, classic type, 1, 130000	COL5A1
Ehlers-Danlos syndrome, classic type, 2, 130010	COL5A2
Encephalocraniocutaneous lipomatosis, 613001	FGFR1
Encephalopathy, lethal, due to defective mitochondrial peroxisomal fission 1, 614388	DNM1L
Epileptic encephalopathy, early infantile, 30, 616341	SIK1
Erythrocyte lactate transporter defect, 245340	SLC16A1
Erythrocytosis, familial, 2, 263400	VHL
Erythrocytosis, familial, 3, 609820	EGLN1
Erythrocytosis, familial, 4, 611783	EPAS1
Erythrokeratodermia variabilis et progressiva 3, 617525	GJA1
Exudative vitreoretinopathy 4, 601813	LRP5
Fibrosis of extraocular muscles, congenital, 3A, 600638	TUBB3
Focal cortical dysplasia, type II, somatic, 607341	TSC1
GAPO syndrome, 230740	ANTXR1
Gaucher disease, atypical, 610539	PSAP
Gaucher disease, perinatal lethal, 608013	GBA
Gaucher disease, type I, 230800	GBA
Gaucher disease, type II, 230900	GBA
Gaucher disease, type III, 231000	GBA
Gaucher disease, type IIIC, 231005	GBA
Genitopatellar syndrome, 606170	KAT6B
GLUT1 deficiency syndrome 1, infantile onset, severe, 606777	SLC2A1
GLUT1 deficiency syndrome 2, childhood onset, 612126	SLC2A1
Glutamine deficiency, congenital, 610015	GLUL
GM1-gangliosidosis, type I, 230500	GLB1
GM1-gangliosidosis, type II, 230600	GLB1
GM1-gangliosidosis, type III, 230650	GLB1
Hajdu-Cheney syndrome, 102500	NOTCH2
Hartsfield syndrome, 615465	FGFR1
Hemangioblastoma, cerebellar, somatic	VHL
Hemolytic anemia due to glutathione peroxidase deficiency, 614164	GPX1
Hemophagocytic lymphohistiocytosis, familial, 5, 613101	STXBP2
Hepatic adenoma, somatic, 142330	HNF1A
Holoprosencephaly 5, 609637	ZIC2
Holoprosencephaly 9, 610829	GLI2
Hypercholanemia, familial, 607748	TJP2
Hypercholesterolemia, familial, autosomal recessive, 603813	LDLRAP1
Hyperinsulinemic hypoglycemia, familial, 7, 610021	SLC16A1
Hyperostosis, endosteal, 144750	LRP5
Hypodysfibrinogenemia, congenital, 616004	FGA
Hypogonadotropic hypogonadism 2 with or without anosmia, 147950	FGFR1
Hypomagnesemia 6, renal, 613882	CNNM2
Hypomagnesemia, seizures, and mental retardation, 616418	CNNM2
Hypoplastic left heart syndrome 1, 241550	GJA1
Hypoplastic left heart syndrome 2, 614435	NKX2-5
Hypothyroidism, congenital nongoitrous, 5, 225250	NKX2-5
Immunodeficiency 14, 615513	PIK3CD
Immunodeficiency 50, 300988	MSN
Immunodeficiency due to defect in MAPBP-interacting protein, 610798	LAMTOR2
Intellectual developmental disorder with dysmorphic facies and ptosis, 617333	BRPF1
Jackson-Weiss syndrome, 123150	FGFR1
Joubert syndrome 1, 213300	INPP5E
Joubert syndrome 32, 617757	SUFU
Kleefstra syndrome 1, 610253	EHMT1
Knobloch syndrome, type 1, 267750	COL18A1
Krabbe disease, atypical, 611722	PSAP
Lenz-Majewski hyperostotic dwarfism, 151050	PTDSS1
Leukemia, acute myeloid, 601626	NSD1
Leukemia, acute myeloid, somatic, 601626	PICALM
Leukemia, acute myeloid, with eosinophilia	ABL2
Leukemia, acute promyelocytic, somatic, 612376	NUMA1
Leukemia, juvenile myelomonocytic, 607785	NF1
Leukodystrophy, hypomyelinating, 10, 616420	PYCR2
Leukodystrophy, hypomyelinating, 12, 616683	VPS11
Leukoencephalopathy with vanishing white matter, 603896	EIF2B1
Lissencephaly 1, 607432	PAFAH1B1
Long QT syndrome 15, 616249	CALM2
Lymphangioleiomyomatosis, 606690	TSC1
Medullary cystic kidney disease 1, 174000	MUC1
Medulloblastoma, desmoplastic, 155255	SUFU
Melanoma, malignant, somatic	STK11
Meningioma, SIS-related, 607174	PDGFB
Menkes disease, 309400	ATP7A
Mental retardation and distinctive facial features with or without cardiac defects, 616789	MED13L
Mental retardation, autosomal dominant 22, 612337	ZBTB18
Mental retardation, autosomal dominant 32, 616268	KAT6A
Mental retardation, autosomal dominant 44, 617061	TRIO
Mental retardation, autosomal dominant 5, 612621	SYNGAP1
Mental retardation, autosomal dominant 7, 614104	DYRK1A
Mental retardation, autosomal recessive 38, 615516	HERC2
Mental retardation, truncal obesity, retinal dystrophy, and micropenis, 610156	INPP5E
Mental retardation, X-linked 3 (methylmalonic acidemia and homocysteinemia, cblX type ), 309541	HCFC1
Mental retardation, X-linked syndromic, Turner type, 300706	HUWE1
Mental retardation, X-linked, syndromic, Claes-Jensen type, 300534	KDM5C
Metachromatic leukodystrophy due to SAP-b deficiency, 249900	PSAP
Microcephalic osteodysplastic primordial dwarfism, type II, 210720	PCNT
Microcephaly 2, primary, autosomal recessive, with or without cortical malformations, 604317	WDR62
Microcephaly 3, primary, autosomal recessive, 604804	CDK5RAP2
Microphthalmia, syndromic 2, 300166	BCOR
Microphthalmia, syndromic 3, 206900	SOX2
Mitochondrial complex IV deficiency, 220110	TACO1
Mitochondrial phosphate carrier deficiency, 610773	SLC25A3
Mitral valve prolapse 2, 607829	DCHS1
MODY, type III, 600496	HNF1A
Mohr-Tranebjaerg syndrome, 304700	TIMM8A
Monocarboxylate transporter 1 deficiency, 616095	SLC16A1
Mucopolysaccharidosis-plus syndrome, 617303	VPS33A
Mucopolysaccharidosis type IVB (Morquio), 253010	GLB1
Muscular dystrophy-dystroglycanopathy (congenital with brain and eye anomalies), type A, 3, 253280	POMGNT1
Muscular dystrophy-dystroglycanopathy (congenital with mental retardation), type B, 3, 613151	POMGNT1
Muscular dystrophy-dystroglycanopathy (limb-girdle), type C, 3, 613157	POMGNT1
Muscular dystrophy, limb-girdle, type 1E, 603511	DNAJB6
Myelofibrosis, somatic, 254450	CALR
Myopia 23, autosomal recessive, 615431	LRPAP1
Nephrolithiasis/osteoporosis, hypophosphatemic, 2, 612287	SLC9A3R1
Neurodegeneration, childhood-onset, with brain atrophy, 617672	UBTF
Neurodevelopmental disorder with or without anomalies of the brain, eye, or heart, 616975	RERE
Neurofibromatosis-Noonan syndrome, 601321	NF1
Neurofibromatosis, familial spinal, 162210	NF1
Neurofibromatosis, type 1, 162200	NF1
Neuropathy, hereditary sensory and autonomic, type II, 201300	WNK1
Niemann-Pick disease, type A, 257200	SMPD1
Niemann-Pick disease, type B, 607616	SMPD1
Niemann-Pick disease, type C1, 257220	NPC1
Niemann-Pick disease, type D, 257220	NPC1
Noonan syndrome 4, 610733	SOS1
Occipital horn syndrome, 304150	ATP7A
Oculodentodigital dysplasia, 164200	GJA1
Oculodentodigital dysplasia, autosomal recessive, 257850	GJA1
Oliver-McFarlane syndrome, 275400	PNPLA6
Optic atrophy 5, 610708	DNM1L
Optic nerve hypoplasia and abnormalities of the central nervous system, 206900	SOX2
Osteogenesis imperfecta, type VI, 613982	SERPINF1
Osteogenesis imperfecta, type XVII, 616507	SPARC
Osteoglophonic dysplasia, 166250	FGFR1
Osteopetrosis, autosomal dominant 1, 607634	LRP5
Osteoporosis-pseudoglioma syndrome, 259770	LRP5
Osteosclerosis, 144750	LRP5
Paget disease of bone 6, 616833	ZNF687
Palmoplantar keratoderma with congenital alopecia, 104100	GJA1
Pancreatic cancer, 260350	STK11
Peroxisome biogenesis disorder 11A (Zellweger), 614883	PEX13
Peroxisome biogenesis disorder 11B, 614885	PEX13
Peroxisome biogenesis disorder 13A (Zellweger), 614887	PEX14
Peutz-Jeghers syndrome, 175200	STK11
Pfeiffer syndrome, 101600	FGFR1
Pheochromocytoma, 171300	VHL
Pilarowski-Bjornsson syndrome, 617682	CHD1
Plasma triglyceride level QTL, low, 615881	ANGPTL4
Polycystic liver disease 1, 174050	PRKCSH
Polycystic liver disease 4 with or without kidney cysts, 617875	LRP5
Polyhydramnios, megalencephaly, and symptomatic epilepsy, 611087	STRADA
Pontocerebellar hypoplasia type 2A, 277470	TSEN54
Pontocerebellar hypoplasia type 4, 225753	TSEN54
Pontocerebellar hypoplasia, type 10, 615803	CLP1
Pontocerebellar hypoplasia, type 2E, 615851	VPS53
Pontocerebellar hypoplasia, type 8, 614961	CHMP1A
Porphyria, acute intermittent, 176000	HMBS
Porphyria, acute intermittent, nonerythroid variant, 176000	HMBS
Pseudo-TORCH syndrome 1, 251290	OCLN
Pseudohypoaldosteronism, type IIC, 614492	WNK1
Renal cell carcinoma, 144700	HNF1A
Renal cell carcinoma, clear cell, somatic, 144700	OGG1
Renal cell carcinoma, papillary, 1, 300854	TFE3
Renal cell carcinoma, somatic, 144700	VHL
Renal cysts and diabetes syndrome, 137920	HNF1B
Reticular dysgenesis, 267500	AK2
Retinitis pigmentosa 76, 617123	POMGNT1
Robinow syndrome, autosomal dominant 1, 180700	WNT5A
Robinow syndrome, autosomal recessive, 268310	ROR2
SBBYSS syndrome, 603736	KAT6B
Scalp-ear-nipple syndrome, 181270	KCTD1
Schwartz-Jampel syndrome, type 1, 255800	HSPG2
Short stature, hearing loss, retinitis pigmentosa, and distinctive facies, 617763	EXOSC2
Sialidosis, type I, 256550	NEU1
Sialidosis, type II, 256550	NEU1
Smith-Magenis syndrome, 182290	RAI1
Sotos syndrome 1, 117550	NSD1
Spastic paraplegia 39, autosomal recessive, 612020	PNPLA6
Spinal muscular atrophy, distal, X-linked 3, 300489	ATP7A
Spinal muscular atrophy, lower extremity-predominant, 2, AD, 615290	BICD2
Spinocerebellar ataxia 5, 600224	SPTBN2
Spinocerebellar ataxia, autosomal recessive 14, 615386	SPTBN2
Stomatin-deficient cryohydrocytosis with neurologic defects, 608885	SLC2A1
Stuve-Wiedemann syndrome/Schwartz-Jampel type 2 syndrome, 601559	LIFR
Subcortical laminar heterotopia, 607432	PAFAH1B1
Syndactyly, type III, 186100	GJA1
Testicular tumor, somatic, 273300	STK11
Tetralogy of Fallot, 187500	NKX2-5
Thrombocythemia, somatic, 187950	CALR
Tooth agenesis, selective, 7, 616724	LRP6
Transposition of the great arteries, dextro-looped 1, 608808	MED13L
Treacher Collins syndrome 2, 613717	POLR1D
Trigonocephaly 1, 190440	FGFR1
Tuberous sclerosis-1, 191100	TSC1
UV-sensitive syndrome 3, 614640	UVSSA
van Buchem disease, type 2, 607636	LRP5
Van Maldergem syndrome 1, 601390	DCHS1
Ventricular septal defect 3, 614432	NKX2-5
Ververi-Brady syndrome, 617982	QRICH1
Vitamin K-dependent clotting factors, combined deficiency of, 2, 607473	VKORC1
von Hippel-Lindau syndrome, 193300	VHL
Wagner syndrome 1, 143200	VCAN
Warfarin resistance, 122700	VKORC1
Watson syndrome, 193520	NF1
Wegener-like granulomatosis	TAP2
Wilson disease, 277900	ATP7B
Wolfram-like syndrome, autosomal dominant, 614296	WFS1
Wolfram syndrome 1, 222300	WFS1
You-Hoover-Fong syndrome, 616954	TELO2
